# Supplementary material for: Comparison of choriocapillary flow density between fellow eyes of polypoidal choroidal vasculopathy and neovascular age-related macular degeneration
Source: BMC Ophthalmol. 2020 Apr 22;20:162. doi: 10.1186/s12886-020-01386-0 (PMC7178731; doi:10.1186/s12886-020-01386-0)
Supplement: Supplementary file 1 — Additional file 1: Table 4. Baseline Demographics and Clinical Characteristics of Subjects. Table 5. Univariate Analysis of Potential Correlation Factors (Age, gender, BCVA, smoking status, hypertension, DM, AREDS classification, and SFCT) With CFD-1.00, CFD-1.50, and CFD-3.00 as dependent variable. Table 6. Multivariate Analysis of Correlation Factors with CFD-1.00, CFD-1.50 and CFD-3.00 as Dependent Variables. [file 12886_2020_1386_MOESM1_ESM.xlsx]

## Sheet: Table4
	Table S4. Baseline Demographics and Clinical Characteristics of Subjects
		polypoidal CNV	typical PCV	nAMD	Control	P value	P value	P value	P value	P value	P value
		(N = 13)	(N = 25)	(N =36)	(N = 36)	P-CNV vs T-PCV	P-CNV vs wAMD	P-CNV vs Control	T-PCV vs wAMD	T-PCV vs Control	wAMD vs Control
	Age, y mean (SD)	64.2 (8.1)	63.60 (9.3)	67.1 (8.4)	63.4 (7.1)	1.000	1.000	1.000	0.645	1.000	0.348
	Gender, female (N) (%)	11 (84.6)	9 (36.0)	12 (33.3)	22 (61.1)	0.024*	0.042*	1.000 b	0.912	<0.001*	0.198
	BCVA (logMAR) (IQR)	0.10 (0.10-0.10)	0.10 (0.00-0.10)	0.10 (0.00-0.22)	0.10 (0.00-0.10)	0.858 a	1.000 a	0.592 a	0.802 a	1.000 a	0.570 a
	Smoker/non-smoker	0/13	4/21	5/31	3/33	1.000	1.000	1.000	1.000	1.000	1.000
	Hypertention (%)	0 (0.0)	4 (16.0)	9 (25.0)	5 (13.9)	1.000	0.534	1.000	1.000 b	1.000	1.000 b
	DM (%)	1 (7.7)	3 (12.0)	4 (11.1)	1 (2.8)	1.000	1.000	1.000	1.000	1.000	1.000 b
	AREDS classification	12/1/0/0	22/2/1/0	21/7/8/0	36/0/0/0	1.000 b	0.570 b	1.000 b	0.210 b	0.384 b	<0.001*b
	1/2/3/4
	SFCT	200.46 (45.44)	265.08 (43.677)	196.61 (45.58)	209.94 (46.22)	<0.001*	1.000	1.000	<0.001*	<0.001*	1.000
	CFD-1.00 (%)	66.06 (4.45)	65.83 (2.94)	61.51 (3.90)	66.28 (3.39)	1.000	0.001*	1.000	<0.001*	1.000	<0.001*
	CFD-1.50 (%)	67.06 (4.10)	66.80 (2.89)	63.18 (3.42)	66.96 (2.96)	1.000	0.002*	1.000	<0.001*	1.000	<0.001*
	CFD-3.00 (%)	67.63 (2.96)	68.10 (2.31)	66.02 (3.10)	68.42 (2.59)	1.000	0.438	1.000	0.026*	1.000	0.002*
	SD: standard deviation;BCVA: best-corrected visual acuity; logMAR, logarithm of the minimal angle of resolution; IQR: interquartile range; DM: diabetes mellitus; AREDS: Age-Related Eye Disease Study; SFCT: subfoveal choroidal thickness; CFD: choriocapillaris flow deficit; PCV: polypoidal choroidal vasculopathy; nAMD: neovascular age-related macular degeneration.
	*Statistically significant P value. a Post-hoc Tambane correction. b Fischer's exact test.

## Sheet: table5
Table S5. Univariate Analysis of Potential Correlation Factors (Age, gender, BCVA, smoking status, hypertension, DM, AREDS classification, and SFCT) With CFD-1.00, CFD-1.50, and CFD-3.00 as dependent variable.
	CFD-1.00		CFD-1.50		CFD-3.00
Characteristic	Correlation	P valuea	Correlation	P valuea	Correlation	P valuea
	Coefficient		Coefficient		Coefficient
Age	-0.06	0.537	0.01	0.921	-0.05	0.617
Gender	-0.07	0.483	-0.06	0.563	0.01	0.895
BCVA	-0.01	0.902	0.03	0.750	0.05	0.581
Smoking Status	-0.08	0.388	-0.07	0.478	-0.09	0.340
Hypertension	-0.07	0.453	-0.06	0.515	<0.01	0.974
DM	-0.08	0.428	-0.06	0.519	-0.12	0.221
AREDS classification	-0.30	0.001*	-0.26	0.006*	-0.19	0.049*
SFCT	0.11	0.244	0.10	0.284	0.06	0.520
Fellow eye diagnosis	-0.46	<0.001*	0.41	<0.001*	-0.31	0.001*
DM: diabetes mellitus; AREDS: Age-Related Eye Disease Study; SFCT: subfoveal choroidal thickness; CFD: choriocapillaris flow deficit. *Statistically significant P value. a Spearman correlation analysis.

## Sheet: Table6
		Table S6. Multivariate Analysis of Correlation Factors with CFD-1.00, CFD-1.50 and CFD-3.00 as Dependent Variables
			CFD-1.00		CFD-1.50		CFD-3.00
			β	P value	β	P value	β	P value
		Fellow eye diagnosis	-0.368	<0.001 *	-0.357	<0.001*	-0.272	0.010 *
		AREDS Classification	-0.203	0.038	-0.144	0.151	-0.888	0.399
		Age	0.069	0.464	0.118	0.225	0.005	0.830
		SFCT	0.035	0.706	0.035	0.717	0.001	0.996
		AREDS: Age-Related Eye Disease Study; SFCT: subfoveal choroidal thickness; CFD: choriocapillaris flow deficit. *Statistically significant P value.
